# Supplementary material for: Seven New Drimane-Type Sesquiterpenoids from a Marine-Derived Fungus Paraconiothyrium sporulosum YK-03
Source: Molecules. 2019 May 10;24(9):1817. doi: 10.3390/molecules24091817 (PMC6539489; doi:10.3390/molecules24091817)
Supplement: Supplementary file 1 [file molecules-24-01817-s001.zip]

Archive with 4 entries (3 files):
- supporting materials-R2/
- supporting materials-R2/supporting materials-R2.pdf
- supporting materials-R2/X-ray crystal details for compound  7.cif
- supporting materials-R2/X-ray crystal details for compound 2a.cif
