# Supplementary material for: Seven New Drimane-Type Sesquiterpenoids from a Marine-Derived Fungus Paraconiothyrium sporulosum YK-03
Source: Molecules. 2019 May 10;24(9):1817. doi: 10.3390/molecules24091817 (PMC6539489; doi:10.3390/molecules24091817)
Supplement: Supplementary file 1 [file molecules-24-01817-s001.zip › supporting materials-R2/X-ray crystal details for compound 7.cif]

 
data_exp_2700 
 
_audit_creation_method            SHELXL-97 
_chemical_name_systematic 
; 
 ? 
; 
_chemical_name_common             ? 
_chemical_melting_point           ? 
_chemical_formula_moiety          ? 
_chemical_formula_sum 
 'C21 H32 O6' 
_chemical_formula_weight          380.47 
 
loop_ 
 _atom_type_symbol 
 _atom_type_description 
 _atom_type_scat_dispersion_real 
 _atom_type_scat_dispersion_imag 
 _atom_type_scat_source 
 'C'  'C'   0.0181   0.0091 
 'International Tables Vol C Tables 4.2.6.8 and 6.1.1.4' 
 'H'  'H'   0.0000   0.0000 
 'International Tables Vol C Tables 4.2.6.8 and 6.1.1.4' 
 'O'  'O'   0.0492   0.0322 
 'International Tables Vol C Tables 4.2.6.8 and 6.1.1.4' 
 
_symmetry_cell_setting            ? 
_symmetry_space_group_name_H-M    ? 
 
loop_ 
 _symmetry_equiv_pos_as_xyz 
 'x, y, z' 
 '-x+1/2, -y, z+1/2' 
 'x+1/2, -y+1/2, -z' 
 '-x, y+1/2, -z+1/2' 
 
_cell_length_a                    5.39286(9) 
_cell_length_b                    7.54344(11) 
_cell_length_c                    48.7570(7) 
_cell_angle_alpha                 90.00 
_cell_angle_beta                  90.00 
_cell_angle_gamma                 90.00 
_cell_volume                      1983.47(5) 
_cell_formula_units_Z             4 
_cell_measurement_temperature     102(2) 
_cell_measurement_reflns_used     ? 
_cell_measurement_theta_min       ? 
_cell_measurement_theta_max       ? 
 
_exptl_crystal_description        ? 
_exptl_crystal_colour             ? 
_exptl_crystal_size_max           0.25 
_exptl_crystal_size_mid           0.22 
_exptl_crystal_size_min           0.12 
_exptl_crystal_density_meas       ? 
_exptl_crystal_density_diffrn     1.274 
_exptl_crystal_density_method     'not measured' 
_exptl_crystal_F_000              824 
_exptl_absorpt_coefficient_mu     0.753 
_exptl_absorpt_correction_type    ? 
_exptl_absorpt_correction_T_min   0.8341 
_exptl_absorpt_correction_T_max   0.9151 
_exptl_absorpt_process_details    ? 
 
_exptl_special_details 
; 
 ? 
; 
 
_diffrn_ambient_temperature       102(2) 
_diffrn_radiation_wavelength      1.54184 
_diffrn_radiation_type            CuK\a 
_diffrn_radiation_source          'fine-focus sealed tube' 
_diffrn_radiation_monochromator   graphite 
_diffrn_measurement_device_type   ? 
_diffrn_measurement_method        ? 
_diffrn_detector_area_resol_mean  ? 
_diffrn_standards_number          ? 
_diffrn_standards_interval_count  ? 
_diffrn_standards_interval_time   ? 
_diffrn_standards_decay_%         ? 
_diffrn_reflns_number             6585 
_diffrn_reflns_av_R_equivalents   0.0252 
_diffrn_reflns_av_sigmaI/netI     0.0364 
_diffrn_reflns_limit_h_min        -6 
_diffrn_reflns_limit_h_max        6 
_diffrn_reflns_limit_k_min        -9 
_diffrn_reflns_limit_k_max        7 
_diffrn_reflns_limit_l_min        -40 
_diffrn_reflns_limit_l_max        59 
_diffrn_reflns_theta_min          5.44 
_diffrn_reflns_theta_max          71.08 
_reflns_number_total              3754 
_reflns_number_gt                 3575 
_reflns_threshold_expression      >2sigma(I) 
 
_computing_data_collection        ? 
_computing_cell_refinement        ? 
_computing_data_reduction         ? 
_computing_structure_solution     'SHELXS-97 (Sheldrick, 1990)' 
_computing_structure_refinement   'SHELXL-97 (Sheldrick, 1997)' 
_computing_molecular_graphics     ? 
_computing_publication_material   ? 
 
_refine_special_details 
; 
 Refinement of F^2^ against ALL reflections.  The weighted R-factor wR and 
 goodness of fit S are based on F^2^, conventional R-factors R are based 
 on F, with F set to zero for negative F^2^. The threshold expression of 
 F^2^ > 2sigma(F^2^) is used only for calculating R-factors(gt) etc. and is 
 not relevant to the choice of reflections for refinement.  R-factors based 
 on F^2^ are statistically about twice as large as those based on F, and R- 
 factors based on ALL data will be even larger. 
; 
 
_refine_ls_structure_factor_coef  Fsqd  
_refine_ls_matrix_type            full 
_refine_ls_weighting_scheme       calc  
_refine_ls_weighting_details 
 'calc w=1/[\s^2^(Fo^2^)+(0.0568P)^2^+0.2465P] where P=(Fo^2^+2Fc^2^)/3' 
_atom_sites_solution_primary      direct 
_atom_sites_solution_secondary    difmap 
_atom_sites_solution_hydrogens    geom 
_refine_ls_hydrogen_treatment     mixed 
_refine_ls_extinction_method      none 
_refine_ls_extinction_coef        ? 
_refine_ls_abs_structure_details 
 'Flack H D (1983), Acta Cryst. A39, 876-881' 
_refine_ls_abs_structure_Flack    -0.05(17) 
_refine_ls_number_reflns          3754 
_refine_ls_number_parameters      252 
_refine_ls_number_restraints      0 
_refine_ls_R_factor_all           0.0414 
_refine_ls_R_factor_gt            0.0391 
_refine_ls_wR_factor_ref          0.0996 
_refine_ls_wR_factor_gt           0.0973 
_refine_ls_goodness_of_fit_ref    1.066 
_refine_ls_restrained_S_all       1.066 
_refine_ls_shift/su_max           0.002 
_refine_ls_shift/su_mean          0.000 
 
loop_ 
 _atom_site_label 
 _atom_site_type_symbol 
 _atom_site_fract_x 
 _atom_site_fract_y 
 _atom_site_fract_z 
 _atom_site_U_iso_or_equiv 
 _atom_site_adp_type 
 _atom_site_occupancy 
 _atom_site_symmetry_multiplicity 
 _atom_site_calc_flag 
 _atom_site_refinement_flags 
 _atom_site_disorder_assembly 
 _atom_site_disorder_group 
O4 O 0.9852(3) 0.42433(18) 0.24534(2) 0.0280(3) Uani 1 1 d . . . 
H4 H 1.0717 0.3349 0.2491 0.042 Uiso 1 1 calc R . . 
O1 O 0.7735(2) 0.58108(16) 0.16570(2) 0.0147(3) Uani 1 1 d . . . 
O2 O 0.5275(2) 0.33875(16) 0.17863(2) 0.0152(3) Uani 1 1 d . . . 
O3 O 0.7490(3) 0.71286(17) 0.22050(2) 0.0205(3) Uani 1 1 d . . . 
H3 H 0.6444 0.7828 0.2137 0.031 Uiso 1 1 calc R . . 
O6 O 0.4759(2) -0.04078(16) 0.19178(3) 0.0206(3) Uani 1 1 d . . . 
H6 H 0.3539 0.0269 0.1941 0.031 Uiso 1 1 calc R . . 
C1 C 0.7531(3) 0.6201(2) 0.08905(3) 0.0150(3) Uani 1 1 d . . . 
C20 C 0.7350(3) 0.2199(2) 0.18071(3) 0.0147(3) Uani 1 1 d . . . 
H20 H 0.8653 0.2578 0.1674 0.018 Uiso 1 1 calc R . . 
O5 O 1.0601(2) 0.12009(17) 0.21070(2) 0.0196(3) Uani 1 1 d . . . 
H5 H 1.0580 0.0584 0.2250 0.029 Uiso 1 1 calc R . . 
C19 C 0.8433(3) 0.2270(2) 0.20963(3) 0.0159(3) Uani 1 1 d . . . 
H19 H 0.7185 0.1802 0.2230 0.019 Uiso 1 1 calc R . . 
C10 C 0.8856(3) 0.6212(2) 0.11721(3) 0.0141(3) Uani 1 1 d . . . 
C8 C 0.9877(4) 0.2969(2) 0.10768(4) 0.0197(4) Uani 1 1 d . . . 
H8A H 0.8372 0.2602 0.1178 0.024 Uiso 1 1 calc R . . 
H8B H 1.1162 0.2047 0.1103 0.024 Uiso 1 1 calc R . . 
C2 C 0.6010(3) 0.7623(2) 0.08201(3) 0.0163(3) Uani 1 1 d . . . 
H2 H 0.5995 0.8636 0.0936 0.020 Uiso 1 1 calc R . . 
C11 C 0.6767(3) 0.5896(2) 0.13824(3) 0.0143(3) Uani 1 1 d . . . 
H11A H 0.5542 0.6870 0.1370 0.017 Uiso 1 1 calc R . . 
H11B H 0.5905 0.4772 0.1339 0.017 Uiso 1 1 calc R . . 
C12 C 1.0136(3) 0.7987(2) 0.12295(3) 0.0170(4) Uani 1 1 d . . . 
H12A H 1.1378 0.8218 0.1087 0.026 Uiso 1 1 calc R . . 
H12B H 1.0950 0.7941 0.1409 0.026 Uiso 1 1 calc R . . 
H12C H 0.8900 0.8939 0.1229 0.026 Uiso 1 1 calc R . . 
C6 C 0.7666(3) 0.4754(2) 0.07096(3) 0.0163(3) Uani 1 1 d . . . 
C18 C 0.9098(3) 0.4165(2) 0.21732(3) 0.0172(4) Uani 1 1 d . . . 
H18 H 1.0482 0.4590 0.2053 0.021 Uiso 1 1 calc R . . 
C3 C 0.4513(3) 0.7626(3) 0.05876(4) 0.0197(4) Uani 1 1 d . . . 
C7 C 0.9276(4) 0.3159(2) 0.07716(4) 0.0204(4) Uani 1 1 d . . . 
H7A H 1.0845 0.3262 0.0667 0.024 Uiso 1 1 calc R . . 
H7B H 0.8416 0.2075 0.0708 0.024 Uiso 1 1 calc R . . 
C16 C 0.5913(3) 0.5184(2) 0.18393(3) 0.0141(3) Uani 1 1 d . . . 
H16 H 0.4392 0.5930 0.1818 0.017 Uiso 1 1 calc R . . 
C5 C 0.6269(3) 0.4786(3) 0.04643(3) 0.0193(4) Uani 1 1 d . . . 
C4 C 0.4612(3) 0.6159(3) 0.04089(3) 0.0205(4) Uani 1 1 d . . . 
C14 C 0.2841(4) 0.6097(3) 0.01678(4) 0.0290(5) Uani 1 1 d . . . 
H14A H 0.1135 0.6229 0.0234 0.044 Uiso 1 1 calc R . . 
H14B H 0.3013 0.4958 0.0073 0.044 Uiso 1 1 calc R . . 
H14C H 0.3229 0.7064 0.0041 0.044 Uiso 1 1 calc R . . 
C17 C 0.6854(3) 0.5361(2) 0.21354(3) 0.0158(3) Uani 1 1 d . . . 
H17 H 0.5515 0.4952 0.2262 0.019 Uiso 1 1 calc R . . 
C9 C 1.0810(3) 0.4739(2) 0.11876(3) 0.0175(4) Uani 1 1 d . . . 
H9A H 1.2289 0.5106 0.1081 0.021 Uiso 1 1 calc R . . 
H9B H 1.1325 0.4583 0.1381 0.021 Uiso 1 1 calc R . . 
C13 C 0.2789(4) 0.9159(3) 0.05339(4) 0.0274(4) Uani 1 1 d . . . 
H13A H 0.1068 0.8758 0.0551 0.041 Uiso 1 1 calc R . . 
H13B H 0.3070 0.9613 0.0348 0.041 Uiso 1 1 calc R . . 
H13C H 0.3108 1.0102 0.0668 0.041 Uiso 1 1 calc R . . 
C21 C 0.6424(4) 0.0365(2) 0.17265(3) 0.0190(4) Uani 1 1 d . . . 
H21A H 0.5585 0.0449 0.1546 0.023 Uiso 1 1 calc R . . 
H21B H 0.7870 -0.0431 0.1704 0.023 Uiso 1 1 calc R . . 
C15 C 0.6580(4) 0.3281(3) 0.02601(4) 0.0270(4) Uani 1 1 d . . . 
H15A H 0.8283 0.2830 0.0269 0.041 Uiso 1 1 calc R . . 
H15B H 0.6241 0.3717 0.0075 0.041 Uiso 1 1 calc R . . 
H15C H 0.5419 0.2324 0.0305 0.041 Uiso 1 1 calc R . . 
 
loop_ 
 _atom_site_aniso_label 
 _atom_site_aniso_U_11 
 _atom_site_aniso_U_22 
 _atom_site_aniso_U_33 
 _atom_site_aniso_U_23 
 _atom_site_aniso_U_13 
 _atom_site_aniso_U_12 
O4 0.0436(9) 0.0238(7) 0.0164(6) -0.0052(5) -0.0144(6) 0.0143(7) 
O1 0.0140(5) 0.0175(6) 0.0127(5) 0.0014(4) -0.0021(4) 0.0002(5) 
O2 0.0168(6) 0.0132(6) 0.0155(5) -0.0004(4) -0.0012(5) -0.0003(5) 
O3 0.0272(7) 0.0140(6) 0.0204(6) -0.0023(5) -0.0086(5) 0.0032(6) 
O6 0.0186(6) 0.0137(6) 0.0296(6) 0.0025(5) 0.0023(5) 0.0027(5) 
C1 0.0121(8) 0.0186(8) 0.0143(7) 0.0012(6) 0.0031(6) -0.0020(7) 
C20 0.0188(8) 0.0114(8) 0.0138(7) 0.0007(6) 0.0021(7) 0.0006(7) 
O5 0.0226(6) 0.0184(6) 0.0177(5) 0.0044(5) 0.0029(5) 0.0074(5) 
C19 0.0184(8) 0.0149(8) 0.0145(7) 0.0016(6) 0.0026(7) 0.0032(7) 
C10 0.0128(8) 0.0150(8) 0.0147(7) -0.0004(6) 0.0007(6) 0.0003(7) 
C8 0.0214(9) 0.0158(9) 0.0218(8) 0.0004(7) -0.0013(7) 0.0048(7) 
C2 0.0161(8) 0.0177(8) 0.0153(7) 0.0026(6) 0.0041(6) -0.0004(7) 
C11 0.0135(8) 0.0158(8) 0.0135(7) 0.0014(6) -0.0015(6) -0.0006(6) 
C12 0.0159(8) 0.0171(9) 0.0181(8) -0.0016(6) 0.0019(6) -0.0011(7) 
C6 0.0142(7) 0.0196(9) 0.0151(7) 0.0009(6) 0.0035(6) -0.0020(7) 
C18 0.0205(8) 0.0191(9) 0.0120(7) -0.0001(6) -0.0035(6) 0.0024(7) 
C3 0.0159(8) 0.0246(9) 0.0188(8) 0.0071(7) 0.0035(7) 0.0015(8) 
C7 0.0232(9) 0.0178(9) 0.0202(8) -0.0036(7) 0.0020(7) 0.0017(8) 
C16 0.0150(7) 0.0126(8) 0.0148(7) 0.0009(6) -0.0003(6) 0.0016(7) 
C5 0.0174(8) 0.0239(10) 0.0165(8) -0.0007(7) 0.0038(7) -0.0060(8) 
C4 0.0163(8) 0.0302(10) 0.0150(8) 0.0051(7) 0.0017(7) -0.0051(8) 
C14 0.0257(10) 0.0400(12) 0.0213(9) 0.0050(8) -0.0064(8) -0.0030(9) 
C17 0.0199(8) 0.0119(8) 0.0154(8) 0.0004(6) -0.0006(6) 0.0016(7) 
C9 0.0145(8) 0.0192(9) 0.0190(8) 0.0009(6) -0.0015(7) 0.0001(7) 
C13 0.0244(10) 0.0331(11) 0.0246(9) 0.0095(8) -0.0009(8) 0.0066(9) 
C21 0.0227(9) 0.0164(9) 0.0179(8) -0.0024(7) 0.0016(7) 0.0014(8) 
C15 0.0311(10) 0.0316(11) 0.0183(8) -0.0044(8) -0.0015(8) -0.0042(9) 
 
_geom_special_details 
; 
 All esds (except the esd in the dihedral angle between two l.s. planes) 
 are estimated using the full covariance matrix.  The cell esds are taken 
 into account individually in the estimation of esds in distances, angles 
 and torsion angles; correlations between esds in cell parameters are only 
 used when they are defined by crystal symmetry.  An approximate (isotropic) 
 treatment of cell esds is used for estimating esds involving l.s. planes. 
; 
 
loop_ 
 _geom_bond_atom_site_label_1 
 _geom_bond_atom_site_label_2 
 _geom_bond_distance 
 _geom_bond_site_symmetry_2 
 _geom_bond_publ_flag 
O4 C18 1.4267(19) . ? 
O4 H4 0.8400 . ? 
O1 C16 1.407(2) . ? 
O1 C11 1.4384(19) . ? 
O2 C16 1.422(2) . ? 
O2 C20 1.437(2) . ? 
O3 C17 1.418(2) . ? 
O3 H3 0.8400 . ? 
O6 C21 1.420(2) . ? 
O6 H6 0.8400 . ? 
C1 C2 1.393(2) . ? 
C1 C6 1.405(2) . ? 
C1 C10 1.548(2) . ? 
C20 C21 1.522(2) . ? 
C20 C19 1.527(2) . ? 
C20 H20 1.0000 . ? 
O5 C19 1.421(2) . ? 
O5 H5 0.8400 . ? 
C19 C18 1.521(2) . ? 
C19 H19 1.0000 . ? 
C10 C12 1.533(2) . ? 
C10 C9 1.533(2) . ? 
C10 C11 1.542(2) . ? 
C8 C9 1.526(2) . ? 
C8 C7 1.530(2) . ? 
C8 H8A 0.9900 . ? 
C8 H8B 0.9900 . ? 
C2 C3 1.392(2) . ? 
C2 H2 0.9500 . ? 
C11 H11A 0.9900 . ? 
C11 H11B 0.9900 . ? 
C12 H12A 0.9800 . ? 
C12 H12B 0.9800 . ? 
C12 H12C 0.9800 . ? 
C6 C5 1.414(2) . ? 
C6 C7 1.514(2) . ? 
C18 C17 1.521(2) . ? 
C18 H18 1.0000 . ? 
C3 C4 1.410(3) . ? 
C3 C13 1.506(3) . ? 
C7 H7A 0.9900 . ? 
C7 H7B 0.9900 . ? 
C16 C17 1.536(2) . ? 
C16 H16 1.0000 . ? 
C5 C4 1.394(3) . ? 
C5 C15 1.519(3) . ? 
C4 C14 1.515(2) . ? 
C14 H14A 0.9800 . ? 
C14 H14B 0.9800 . ? 
C14 H14C 0.9800 . ? 
C17 H17 1.0000 . ? 
C9 H9A 0.9900 . ? 
C9 H9B 0.9900 . ? 
C13 H13A 0.9800 . ? 
C13 H13B 0.9800 . ? 
C13 H13C 0.9800 . ? 
C21 H21A 0.9900 . ? 
C21 H21B 0.9900 . ? 
C15 H15A 0.9800 . ? 
C15 H15B 0.9800 . ? 
C15 H15C 0.9800 . ? 
 
loop_ 
 _geom_angle_atom_site_label_1 
 _geom_angle_atom_site_label_2 
 _geom_angle_atom_site_label_3 
 _geom_angle 
 _geom_angle_site_symmetry_1 
 _geom_angle_site_symmetry_3 
 _geom_angle_publ_flag 
C18 O4 H4 109.5 . . ? 
C16 O1 C11 110.46(12) . . ? 
C16 O2 C20 113.19(13) . . ? 
C17 O3 H3 109.5 . . ? 
C21 O6 H6 109.5 . . ? 
C2 C1 C6 118.28(15) . . ? 
C2 C1 C10 119.10(15) . . ? 
C6 C1 C10 122.48(16) . . ? 
O2 C20 C21 107.07(14) . . ? 
O2 C20 C19 109.94(13) . . ? 
C21 C20 C19 113.33(14) . . ? 
O2 C20 H20 108.8 . . ? 
C21 C20 H20 108.8 . . ? 
C19 C20 H20 108.8 . . ? 
C19 O5 H5 109.5 . . ? 
O5 C19 C18 109.29(14) . . ? 
O5 C19 C20 109.19(13) . . ? 
C18 C19 C20 110.53(13) . . ? 
O5 C19 H19 109.3 . . ? 
C18 C19 H19 109.3 . . ? 
C20 C19 H19 109.3 . . ? 
C12 C10 C9 108.33(14) . . ? 
C12 C10 C11 110.04(14) . . ? 
C9 C10 C11 110.96(14) . . ? 
C12 C10 C1 111.99(14) . . ? 
C9 C10 C1 110.94(14) . . ? 
C11 C10 C1 104.58(13) . . ? 
C9 C8 C7 109.39(15) . . ? 
C9 C8 H8A 109.8 . . ? 
C7 C8 H8A 109.8 . . ? 
C9 C8 H8B 109.8 . . ? 
C7 C8 H8B 109.8 . . ? 
H8A C8 H8B 108.2 . . ? 
C3 C2 C1 122.91(16) . . ? 
C3 C2 H2 118.5 . . ? 
C1 C2 H2 118.5 . . ? 
O1 C11 C10 111.13(13) . . ? 
O1 C11 H11A 109.4 . . ? 
C10 C11 H11A 109.4 . . ? 
O1 C11 H11B 109.4 . . ? 
C10 C11 H11B 109.4 . . ? 
H11A C11 H11B 108.0 . . ? 
C10 C12 H12A 109.5 . . ? 
C10 C12 H12B 109.5 . . ? 
H12A C12 H12B 109.5 . . ? 
C10 C12 H12C 109.5 . . ? 
H12A C12 H12C 109.5 . . ? 
H12B C12 H12C 109.5 . . ? 
C1 C6 C5 119.37(17) . . ? 
C1 C6 C7 121.43(15) . . ? 
C5 C6 C7 119.20(16) . . ? 
O4 C18 C19 110.00(14) . . ? 
O4 C18 C17 108.55(14) . . ? 
C19 C18 C17 109.90(14) . . ? 
O4 C18 H18 109.5 . . ? 
C19 C18 H18 109.5 . . ? 
C17 C18 H18 109.5 . . ? 
C2 C3 C4 118.72(16) . . ? 
C2 C3 C13 120.06(17) . . ? 
C4 C3 C13 121.21(16) . . ? 
C6 C7 C8 112.96(14) . . ? 
C6 C7 H7A 109.0 . . ? 
C8 C7 H7A 109.0 . . ? 
C6 C7 H7B 109.0 . . ? 
C8 C7 H7B 109.0 . . ? 
H7A C7 H7B 107.8 . . ? 
O1 C16 O2 111.98(13) . . ? 
O1 C16 C17 109.51(14) . . ? 
O2 C16 C17 109.47(13) . . ? 
O1 C16 H16 108.6 . . ? 
O2 C16 H16 108.6 . . ? 
C17 C16 H16 108.6 . . ? 
C4 C5 C6 121.20(17) . . ? 
C4 C5 C15 119.93(16) . . ? 
C6 C5 C15 118.87(17) . . ? 
C5 C4 C3 119.17(16) . . ? 
C5 C4 C14 122.10(18) . . ? 
C3 C4 C14 118.69(17) . . ? 
C4 C14 H14A 109.5 . . ? 
C4 C14 H14B 109.5 . . ? 
H14A C14 H14B 109.5 . . ? 
C4 C14 H14C 109.5 . . ? 
H14A C14 H14C 109.5 . . ? 
H14B C14 H14C 109.5 . . ? 
O3 C17 C18 109.65(14) . . ? 
O3 C17 C16 112.75(13) . . ? 
C18 C17 C16 108.97(14) . . ? 
O3 C17 H17 108.5 . . ? 
C18 C17 H17 108.5 . . ? 
C16 C17 H17 108.5 . . ? 
C8 C9 C10 112.94(14) . . ? 
C8 C9 H9A 109.0 . . ? 
C10 C9 H9A 109.0 . . ? 
C8 C9 H9B 109.0 . . ? 
C10 C9 H9B 109.0 . . ? 
H9A C9 H9B 107.8 . . ? 
C3 C13 H13A 109.5 . . ? 
C3 C13 H13B 109.5 . . ? 
H13A C13 H13B 109.5 . . ? 
C3 C13 H13C 109.5 . . ? 
H13A C13 H13C 109.5 . . ? 
H13B C13 H13C 109.5 . . ? 
O6 C21 C20 114.24(14) . . ? 
O6 C21 H21A 108.7 . . ? 
C20 C21 H21A 108.7 . . ? 
O6 C21 H21B 108.7 . . ? 
C20 C21 H21B 108.7 . . ? 
H21A C21 H21B 107.6 . . ? 
C5 C15 H15A 109.5 . . ? 
C5 C15 H15B 109.5 . . ? 
H15A C15 H15B 109.5 . . ? 
C5 C15 H15C 109.5 . . ? 
H15A C15 H15C 109.5 . . ? 
H15B C15 H15C 109.5 . . ? 
 
loop_ 
 _geom_torsion_atom_site_label_1 
 _geom_torsion_atom_site_label_2 
 _geom_torsion_atom_site_label_3 
 _geom_torsion_atom_site_label_4 
 _geom_torsion 
 _geom_torsion_site_symmetry_1 
 _geom_torsion_site_symmetry_2 
 _geom_torsion_site_symmetry_3 
 _geom_torsion_site_symmetry_4 
 _geom_torsion_publ_flag 
C16 O2 C20 C21 -176.18(13) . . . . ? 
C16 O2 C20 C19 60.31(17) . . . . ? 
O2 C20 C19 O5 -175.23(13) . . . . ? 
C21 C20 C19 O5 65.01(18) . . . . ? 
O2 C20 C19 C18 -54.97(18) . . . . ? 
C21 C20 C19 C18 -174.73(15) . . . . ? 
C2 C1 C10 C12 -47.7(2) . . . . ? 
C6 C1 C10 C12 136.68(16) . . . . ? 
C2 C1 C10 C9 -168.92(15) . . . . ? 
C6 C1 C10 C9 15.5(2) . . . . ? 
C2 C1 C10 C11 71.40(19) . . . . ? 
C6 C1 C10 C11 -104.19(18) . . . . ? 
C6 C1 C2 C3 3.9(3) . . . . ? 
C10 C1 C2 C3 -171.83(15) . . . . ? 
C16 O1 C11 C10 -168.53(14) . . . . ? 
C12 C10 C11 O1 -61.52(18) . . . . ? 
C9 C10 C11 O1 58.37(18) . . . . ? 
C1 C10 C11 O1 178.04(13) . . . . ? 
C2 C1 C6 C5 0.0(2) . . . . ? 
C10 C1 C6 C5 175.63(15) . . . . ? 
C2 C1 C6 C7 180.00(16) . . . . ? 
C10 C1 C6 C7 -4.4(2) . . . . ? 
O5 C19 C18 O4 -66.12(18) . . . . ? 
C20 C19 C18 O4 173.68(14) . . . . ? 
O5 C19 C18 C17 174.42(13) . . . . ? 
C20 C19 C18 C17 54.22(18) . . . . ? 
C1 C2 C3 C4 -2.7(3) . . . . ? 
C1 C2 C3 C13 175.97(16) . . . . ? 
C1 C6 C7 C8 21.6(2) . . . . ? 
C5 C6 C7 C8 -158.37(16) . . . . ? 
C9 C8 C7 C6 -49.4(2) . . . . ? 
C11 O1 C16 O2 66.61(16) . . . . ? 
C11 O1 C16 C17 -171.77(13) . . . . ? 
C20 O2 C16 O1 59.17(16) . . . . ? 
C20 O2 C16 C17 -62.48(17) . . . . ? 
C1 C6 C5 C4 -5.2(3) . . . . ? 
C7 C6 C5 C4 174.84(16) . . . . ? 
C1 C6 C5 C15 175.35(16) . . . . ? 
C7 C6 C5 C15 -4.6(2) . . . . ? 
C6 C5 C4 C3 6.4(3) . . . . ? 
C15 C5 C4 C3 -174.12(16) . . . . ? 
C6 C5 C4 C14 -171.36(17) . . . . ? 
C15 C5 C4 C14 8.1(3) . . . . ? 
C2 C3 C4 C5 -2.5(2) . . . . ? 
C13 C3 C4 C5 178.85(17) . . . . ? 
C2 C3 C4 C14 175.34(16) . . . . ? 
C13 C3 C4 C14 -3.3(2) . . . . ? 
O4 C18 C17 O3 60.17(18) . . . . ? 
C19 C18 C17 O3 -179.49(13) . . . . ? 
O4 C18 C17 C16 -175.99(14) . . . . ? 
C19 C18 C17 C16 -55.65(18) . . . . ? 
O1 C16 C17 O3 57.84(18) . . . . ? 
O2 C16 C17 O3 -179.04(14) . . . . ? 
O1 C16 C17 C18 -64.15(17) . . . . ? 
O2 C16 C17 C18 58.97(18) . . . . ? 
C7 C8 C9 C10 63.26(19) . . . . ? 
C12 C10 C9 C8 -168.13(14) . . . . ? 
C11 C10 C9 C8 70.97(18) . . . . ? 
C1 C10 C9 C8 -44.83(19) . . . . ? 
O2 C20 C21 O6 -69.16(17) . . . . ? 
C19 C20 C21 O6 52.2(2) . . . . ? 
 
_diffrn_measured_fraction_theta_max    0.984 
_diffrn_reflns_theta_full              71.08 
_diffrn_measured_fraction_theta_full   0.984 
_refine_diff_density_max    0.239 
_refine_diff_density_min   -0.255 
_refine_diff_density_rms    0.052 
