# Supplementary material for: Seven New Drimane-Type Sesquiterpenoids from a Marine-Derived Fungus Paraconiothyrium sporulosum YK-03
Source: Molecules. 2019 May 10;24(9):1817. doi: 10.3390/molecules24091817 (PMC6539489; doi:10.3390/molecules24091817)
Supplement: Supplementary file 1 [file molecules-24-01817-s001.zip › supporting materials-R2/X-ray crystal details for compound 2a.cif]

data_exp_2998
_audit_creation_date              2015-04-10
_audit_creation_method
;
  Olex2 1.1
  (compiled 2011.02.15 svn.r1672, GUI svn.r3494)
;
_chemical_name_common             ?
_chemical_name_systematic
;
 ? 
;
_chemical_formula_moiety          'C16 H28 O2'
_chemical_formula_sum             'C16 H28 O2'
_chemical_formula_weight          252.38
_chemical_absolute_configuration  unk
_chemical_melting_point           ?
loop_
  _atom_type_symbol
  _atom_type_description
  _atom_type_scat_dispersion_real
  _atom_type_scat_dispersion_imag
  _atom_type_scat_source
 'C' 'C' 0.0181 0.0091 'International Tables Vol C Tables 4.2.6.8 and 6.1.1.4'
 'H' 'H' 0.0000 0.0000 'International Tables Vol C Tables 4.2.6.8 and 6.1.1.4'
 'O' 'O' 0.0492 0.0322 'International Tables Vol C Tables 4.2.6.8 and 6.1.1.4'

_space_group_crystal_system       'orthorhombic'
_space_group_IT_number            19
_space_group_name_H-M_alt         'P 21 21 21'
_space_group_name_Hall            'P 2ac 2ab'
loop_
  _space_group_symop_id
  _space_group_symop_operation_xyz
 1 'x, y, z'
 2 '-x+1/2, -y, z+1/2'
 3 'x+1/2, -y+1/2, -z'
 4 '-x, y+1/2, -z+1/2'

_cell_length_a                    10.0481(3)
_cell_length_b                    10.4089(4)
_cell_length_c                    28.5282(9)
_cell_angle_alpha                 90.00
_cell_angle_beta                  90.00
_cell_angle_gamma                 90.00
_cell_volume                      2983.76(17)
_cell_formula_units_Z             8
_cell_measurement_reflns_used     4602
_cell_measurement_temperature     100.6
_cell_measurement_theta_max       70.9801
_cell_measurement_theta_min       4.2449
_exptl_absorpt_coefficient_mu     0.554
_exptl_absorpt_correction_T_max   1.00000
_exptl_absorpt_correction_T_min   0.92544
_exptl_absorpt_correction_type    multi-scan
_exptl_absorpt_process_details
;
CrysAlisPro, Agilent Technologies,
Version 1.171.35.11 (release 16-05-2011 CrysAlis171 .NET)
(compiled May 16 2011,17:55:39)
Empirical absorption correction using spherical harmonics,
 implemented in SCALE3 ABSPACK scaling algorithm.
;
_exptl_crystal_colour             ?
_exptl_crystal_density_diffrn     1.124
_exptl_crystal_density_meas       ?
_exptl_crystal_density_method     'not measured'
_exptl_crystal_description        ?
_exptl_crystal_F_000              1120
_exptl_crystal_size_max           0.40
_exptl_crystal_size_mid           0.35
_exptl_crystal_size_min           0.09
_exptl_special_details
;
 ? 
;
_diffrn_reflns_av_R_equivalents   0.0286
_diffrn_reflns_av_unetI/netI      0.0425
_diffrn_reflns_limit_h_max        12
_diffrn_reflns_limit_h_min        -12
_diffrn_reflns_limit_k_max        12
_diffrn_reflns_limit_k_min        -8
_diffrn_reflns_limit_l_max        34
_diffrn_reflns_limit_l_min        -34
_diffrn_reflns_number             10773
_diffrn_reflns_theta_full         71.12
_diffrn_reflns_theta_max          71.12
_diffrn_reflns_theta_min          4.52
_diffrn_ambient_temperature       100.6
_diffrn_detector_area_resol_mean  16.0971
_diffrn_measured_fraction_theta_full 0.988
_diffrn_measured_fraction_theta_max 0.988
_diffrn_measurement_details
;
#__ type_ start__ end____ width___ exp.time_
  1 omega  -16.00    9.00   1.0000    1.5000
omega____ theta____ kappa____ phi______ frames
    -       -3.5000   45.0000  -90.0000 25

#__ type_ start__ end____ width___ exp.time_
  2 omega  -17.00   14.00   1.0000    1.5000
omega____ theta____ kappa____ phi______ frames
    -       -3.5000   45.0000 -180.0000 31

#__ type_ start__ end____ width___ exp.time_
  3 omega   36.00   88.00   1.0000    1.5000
omega____ theta____ kappa____ phi______ frames
    -       36.8122   37.0000   60.0000 52

#__ type_ start__ end____ width___ exp.time_
  4 omega   65.00   92.00   1.0000    1.5000
omega____ theta____ kappa____ phi______ frames
    -       36.8122 -148.0000   45.0000 27

#__ type_ start__ end____ width___ exp.time_
  5 omega   23.00   93.00   1.0000    1.5000
omega____ theta____ kappa____ phi______ frames
    -       36.8122   77.0000  150.0000 70

#__ type_ start__ end____ width___ exp.time_
  6 omega  -27.00   52.00   1.0000    1.5000
omega____ theta____ kappa____ phi______ frames
    -       36.8122  -37.0000  -90.0000 79

#__ type_ start__ end____ width___ exp.time_
  7 omega   67.00   93.00   1.0000    2.5000
omega____ theta____ kappa____ phi______ frames
    -      108.0000  -45.0000 -180.0000 26

#__ type_ start__ end____ width___ exp.time_
  8 omega   41.00   79.00   1.0000    2.5000
omega____ theta____ kappa____ phi______ frames
    -      108.0000  -45.0000  -60.0000 38

#__ type_ start__ end____ width___ exp.time_
  9 omega   42.00   94.00   1.0000    2.5000
omega____ theta____ kappa____ phi______ frames
    -      108.0000  -45.0000  150.0000 52

#__ type_ start__ end____ width___ exp.time_
 10 omega   99.00  125.00   1.0000    2.5000
omega____ theta____ kappa____ phi______ frames
    -      108.0000   15.0000  -90.0000 26

#__ type_ start__ end____ width___ exp.time_
 11 omega  138.00  171.00   1.0000    2.5000
omega____ theta____ kappa____ phi______ frames
    -      108.0000   15.0000  -90.0000 33

#__ type_ start__ end____ width___ exp.time_
 12 omega   73.00   98.00   1.0000    2.5000
omega____ theta____ kappa____ phi______ frames
    -      108.0000   15.0000  -90.0000 25

#__ type_ start__ end____ width___ exp.time_
 13 omega   95.00  175.00   1.0000    2.5000
omega____ theta____ kappa____ phi______ frames
    -      108.0000   45.0000  -30.0000 80

#__ type_ start__ end____ width___ exp.time_
 14 omega   52.00  121.00   1.0000    2.5000
omega____ theta____ kappa____ phi______ frames
    -      108.0000  -77.0000  -60.0000 69

#__ type_ start__ end____ width___ exp.time_
 15 omega   48.00  129.00   1.0000    2.5000
omega____ theta____ kappa____ phi______ frames
    -      108.0000 -151.0000    0.0000 81

#__ type_ start__ end____ width___ exp.time_
 16 omega  105.00  161.00   1.0000    2.5000
omega____ theta____ kappa____ phi______ frames
    -      108.0000  111.0000  -90.0000 56
;
_diffrn_measurement_device_type   'Xcalibur, Eos, Gemini'
_diffrn_measurement_method        '\w scans'
_diffrn_orient_matrix_UB_11       0.0541414000
_diffrn_orient_matrix_UB_12       0.0187447000
_diffrn_orient_matrix_UB_13       -0.0500901000
_diffrn_orient_matrix_UB_21       -0.1429027000
_diffrn_orient_matrix_UB_22       -0.0072610000
_diffrn_orient_matrix_UB_23       -0.0194706000
_diffrn_orient_matrix_UB_31       -0.0137858000
_diffrn_orient_matrix_UB_32       0.1465615000
_diffrn_orient_matrix_UB_33       0.0053979000
_diffrn_radiation_monochromator   graphite
_diffrn_radiation_type            'Cu K\a'
_diffrn_radiation_wavelength      1.5418
_diffrn_source                    'Enhance (Cu) X-ray Source'
_diffrn_standards_decay_%         ?
_diffrn_standards_interval_count  ?
_diffrn_standards_interval_time   ?
_diffrn_standards_number          ?
_reflns_number_gt                 5278
_reflns_number_total              5657
_reflns_odcompleteness_completeness 99.84
_reflns_odcompleteness_iscentric  1
_reflns_odcompleteness_theta      66.97
_reflns_threshold_expression      >2sigma(I)
_computing_cell_refinement
;
CrysAlisPro, Agilent Technologies,
Version 1.171.35.11 (release 16-05-2011 CrysAlis171 .NET)
(compiled May 16 2011,17:55:39)
;
_computing_data_collection
;
CrysAlisPro, Agilent Technologies,
Version 1.171.35.11 (release 16-05-2011 CrysAlis171 .NET)
(compiled May 16 2011,17:55:39)
;
_computing_data_reduction
;
CrysAlisPro, Agilent Technologies,
Version 1.171.35.11 (release 16-05-2011 CrysAlis171 .NET)
(compiled May 16 2011,17:55:39)
;
_computing_molecular_graphics
;
O. V. Dolomanov, L. J. Bourhis, R. J. Gildea, J. A. K. Howard and H. Puschmann,
OLEX2: a complete structure solution, refinement and analysis program.
J. Appl. Cryst. (2009). 42, 339-341.
;
_computing_publication_material
;
O. V. Dolomanov, L. J. Bourhis, R. J. Gildea, J. A. K. Howard and H. Puschmann,
OLEX2: a complete structure solution, refinement and analysis program.
J. Appl. Cryst. (2009). 42, 339-341.
;
_computing_structure_refinement   'SHELXL-97 (Sheldrick, 1997)'
_computing_structure_solution
'A short history of SHELX (Sheldrick, 2007)/Bruker'
_refine_diff_density_max          0.699
_refine_diff_density_min          -0.263
_refine_diff_density_rms          0.053
_refine_ls_abs_structure_details  'Flack H D (1983), Acta Cryst. A39, 876-881'
_refine_ls_abs_structure_Flack    0.1(2)
_refine_ls_extinction_coef        ?
_refine_ls_extinction_method      none
_refine_ls_goodness_of_fit_ref    1.028
_refine_ls_hydrogen_treatment     mixed
_refine_ls_matrix_type            full
_refine_ls_number_parameters      337
_refine_ls_number_reflns          5657
_refine_ls_number_restraints      0
_refine_ls_R_factor_all           0.0524
_refine_ls_R_factor_gt            0.0491
_refine_ls_restrained_S_all       1.028
_refine_ls_shift/su_max           0.118
_refine_ls_shift/su_mean          0.002
_refine_ls_structure_factor_coef  Fsqd
_refine_ls_weighting_details
'calc w=1/[\s^2^(Fo^2^)+(0.0778P)^2^+0.7779P] where P=(Fo^2^+2Fc^2^)/3'
_refine_ls_weighting_scheme       calc
_refine_ls_wR_factor_gt           0.1274
_refine_ls_wR_factor_ref          0.1314
_refine_special_details
;
 Refinement of F^2^ against ALL reflections.  The weighted R-factor wR and 
 goodness of fit S are based on F^2^, conventional R-factors R are based 
 on F, with F set to zero for negative F^2^. The threshold expression of 
 F^2^ > 2sigma(F^2^) is used only for calculating R-factors(gt) etc. and is 
 not relevant to the choice of reflections for refinement.  R-factors based 
 on F^2^ are statistically about twice as large as those based on F, and R- 
 factors based on ALL data will be even larger. 
;
_atom_sites_solution_hydrogens    geom
_atom_sites_solution_primary      direct
_atom_sites_solution_secondary    difmap
loop_
  _atom_site_label
  _atom_site_type_symbol
  _atom_site_fract_x
  _atom_site_fract_y
  _atom_site_fract_z
  _atom_site_U_iso_or_equiv
  _atom_site_adp_type
  _atom_site_occupancy
  _atom_site_symmetry_multiplicity
  _atom_site_calc_flag
  _atom_site_refinement_flags
  _atom_site_disorder_assembly
  _atom_site_disorder_group
 C1 C -0.1648(2) -0.1562(2) 0.32313(7) 0.0226(4) Uani 1 1 d . . .
 H1A H -0.2606 -0.1426 0.3295 0.027 Uiso 1 1 calc R . .
 H1B H -0.1539 -0.2446 0.3109 0.027 Uiso 1 1 calc R . .
 C2 C -0.0872(3) -0.1433(2) 0.36888(7) 0.0289(5) Uani 1 1 d . . .
 H2A H -0.1005 -0.0563 0.3821 0.035 Uiso 1 1 calc R . .
 H2B H -0.1205 -0.2067 0.3919 0.035 Uiso 1 1 calc R . .
 C3 C 0.0594(2) -0.1658(2) 0.35999(7) 0.0292(5) Uani 1 1 d . . .
 H3A H 0.0715 -0.2557 0.3495 0.035 Uiso 1 1 calc R . .
 H3B H 0.1078 -0.1558 0.3900 0.035 Uiso 1 1 calc R . .
 C4 C 0.1234(2) -0.0754(2) 0.32325(7) 0.0236(4) Uani 1 1 d . . .
 C5 C 0.03510(18) -0.07644(18) 0.27808(6) 0.0153(4) Uani 1 1 d . . .
 H5 H 0.0457 -0.1648 0.2648 0.018 Uiso 1 1 calc R . .
 C6 C 0.07647(19) 0.01479(18) 0.23801(6) 0.0165(4) Uani 1 1 d . . .
 H6 H 0.0422 0.1029 0.2450 0.020 Uiso 1 1 calc R . .
 C7 C 0.0139(2) -0.03218(19) 0.19280(7) 0.0198(4) Uani 1 1 d . . .
 H7A H 0.0202 0.0371 0.1691 0.024 Uiso 1 1 calc R . .
 H7B H 0.0661 -0.1061 0.1811 0.024 Uiso 1 1 calc R . .
 C8 C -0.1300(2) -0.07244(18) 0.19705(7) 0.0194(4) Uani 1 1 d . . .
 C9 C -0.19017(18) -0.08699(18) 0.23865(7) 0.0184(4) Uani 1 1 d . . .
 C10 C -0.11887(19) -0.05958(18) 0.28536(6) 0.0166(4) Uani 1 1 d . . .
 C11 C -0.3354(2) -0.12333(18) 0.24086(8) 0.0222(4) Uani 1 1 d . . .
 H11A H -0.3750 -0.0909 0.2703 0.027 Uiso 1 1 calc R . .
 H11B H -0.3837 -0.0840 0.2143 0.027 Uiso 1 1 calc R . .
 C12 C -0.1963(2) -0.0942(2) 0.15019(8) 0.0290(5) Uani 1 1 d . . .
 H12A H -0.2087 -0.0115 0.1343 0.043 Uiso 1 1 calc R . .
 H12B H -0.2830 -0.1352 0.1550 0.043 Uiso 1 1 calc R . .
 H12C H -0.1401 -0.1499 0.1308 0.043 Uiso 1 1 calc R . .
 C13 C 0.2606(2) -0.1346(3) 0.31232(8) 0.0342(5) Uani 1 1 d . . .
 H13A H 0.2488 -0.2126 0.2936 0.051 Uiso 1 1 calc R . .
 H13B H 0.3058 -0.1562 0.3417 0.051 Uiso 1 1 calc R . .
 H13C H 0.3143 -0.0725 0.2947 0.051 Uiso 1 1 calc R . .
 C14 C 0.1457(3) 0.0594(2) 0.34433(7) 0.0310(5) Uani 1 1 d . . .
 H14A H 0.1673 0.1201 0.3192 0.047 Uiso 1 1 calc R . .
 H14B H 0.2194 0.0562 0.3668 0.047 Uiso 1 1 calc R . .
 H14C H 0.0646 0.0876 0.3604 0.047 Uiso 1 1 calc R . .
 C15 C -0.1628(2) 0.07723(19) 0.30062(7) 0.0235(4) Uani 1 1 d . . .
 H15A H -0.1361 0.1395 0.2767 0.035 Uiso 1 1 calc R . .
 H15B H -0.1204 0.0991 0.3305 0.035 Uiso 1 1 calc R . .
 H15C H -0.2598 0.0793 0.3043 0.035 Uiso 1 1 calc R . .
 C16 C -0.4832(2) -0.3002(2) 0.24230(8) 0.0284(5) Uani 1 1 d . . .
 H16A H -0.5357 -0.2561 0.2182 0.043 Uiso 1 1 calc R . .
 H16B H -0.5176 -0.2778 0.2734 0.043 Uiso 1 1 calc R . .
 H16C H -0.4895 -0.3933 0.2377 0.043 Uiso 1 1 calc R . .
 O1 O 0.21712(14) 0.02229(14) 0.22951(5) 0.0220(3) Uani 1 1 d . . .
 H1 H 0.2468 0.0916 0.2404 0.033 Uiso 1 1 calc R . .
 O2 O -0.34780(14) -0.26131(13) 0.23883(5) 0.0230(3) Uani 1 1 d . . .
 C17 C 0.1316(2) 0.0478(2) 0.48476(7) 0.0270(5) Uani 1 1 d . . .
 H17A H 0.1756 0.0006 0.4589 0.032 Uiso 1 1 calc R . .
 H17B H 0.0345 0.0335 0.4820 0.032 Uiso 1 1 calc R . .
 C18 C 0.1605(2) 0.1910(2) 0.47947(7) 0.0293(5) Uani 1 1 d . . .
 H18A H 0.2578 0.2057 0.4804 0.035 Uiso 1 1 calc R . .
 H18B H 0.1267 0.2216 0.4488 0.035 Uiso 1 1 calc R . .
 C19 C 0.0939(2) 0.2656(2) 0.51886(7) 0.0267(5) Uani 1 1 d . . .
 H19A H -0.0037 0.2562 0.5157 0.032 Uiso 1 1 calc R . .
 H19B H 0.1153 0.3579 0.5150 0.032 Uiso 1 1 calc R . .
 C20 C 0.1346(2) 0.2238(2) 0.56876(7) 0.0221(4) Uani 1 1 d . . .
 C21 C 0.11718(18) 0.07534(18) 0.57270(6) 0.0154(4) Uani 1 1 d . . .
 H21 H 0.0192 0.0607 0.5698 0.018 Uiso 1 1 calc R . .
 C22 C 0.15588(19) 0.01119(18) 0.61918(6) 0.0172(4) Uani 1 1 d . . .
 H22 H 0.2538 -0.0058 0.6191 0.021 Uiso 1 1 calc R . .
 C23 C 0.0823(2) -0.11616(19) 0.62238(7) 0.0213(4) Uani 1 1 d . . .
 H23A H 0.1205 -0.1670 0.6484 0.026 Uiso 1 1 calc R . .
 H23B H -0.0122 -0.0990 0.6300 0.026 Uiso 1 1 calc R . .
 C24 C 0.0886(2) -0.19515(19) 0.57795(7) 0.0203(4) Uani 1 1 d . . .
 C25 C 0.1345(2) -0.1471(2) 0.53782(7) 0.0228(4) Uani 1 1 d . . .
 C26 C 0.1806(2) -0.00719(19) 0.53236(7) 0.0197(4) Uani 1 1 d . . .
 C27 C 0.1510(3) -0.2341(2) 0.49566(8) 0.0378(6) Uani 1 1 d . . .
 H27A H 0.0636 -0.2702 0.4867 0.045 Uiso 1 1 calc R . .
 H27B H 0.1854 -0.1837 0.4688 0.045 Uiso 1 1 calc R . .
 C28 C 0.0392(2) -0.3307(2) 0.58328(8) 0.0299(5) Uani 1 1 d . . .
 H28A H 0.0350 -0.3719 0.5524 0.045 Uiso 1 1 calc R . .
 H28B H -0.0498 -0.3298 0.5974 0.045 Uiso 1 1 calc R . .
 H28C H 0.1002 -0.3789 0.6035 0.045 Uiso 1 1 calc R . .
 C29 C 0.0356(3) 0.2930(2) 0.60153(8) 0.0315(5) Uani 1 1 d . . .
 H29A H -0.0527 0.2540 0.5983 0.047 Uiso 1 1 calc R . .
 H29B H 0.0308 0.3841 0.5930 0.047 Uiso 1 1 calc R . .
 H29C H 0.0658 0.2849 0.6341 0.047 Uiso 1 1 calc R . .
 C30 C 0.2758(2) 0.2713(2) 0.58028(8) 0.0311(5) Uani 1 1 d . . .
 H30A H 0.3049 0.2339 0.6101 0.047 Uiso 1 1 calc R . .
 H30B H 0.2755 0.3652 0.5828 0.047 Uiso 1 1 calc R . .
 H30C H 0.3369 0.2450 0.5553 0.047 Uiso 1 1 calc R . .
 C31 C 0.3344(2) -0.0108(2) 0.53152(8) 0.0280(5) Uani 1 1 d . . .
 H31A H 0.3686 0.0732 0.5217 0.042 Uiso 1 1 calc R . .
 H31B H 0.3643 -0.0768 0.5094 0.042 Uiso 1 1 calc R . .
 H31C H 0.3678 -0.0310 0.5629 0.042 Uiso 1 1 calc R . .
 C32 C 0.2550(3) -0.4198(3) 0.46769(9) 0.0442(6) Uani 1 1 d . . .
 H32A H 0.2857 -0.3709 0.4404 0.066 Uiso 1 1 calc R . .
 H32B H 0.1685 -0.4590 0.4607 0.066 Uiso 1 1 calc R . .
 H32C H 0.3197 -0.4872 0.4751 0.066 Uiso 1 1 calc R . .
 O3 O 0.12350(15) 0.08775(14) 0.65931(5) 0.0234(3) Uani 1 1 d . . .
 H3 H 0.1710 0.0651 0.6821 0.035 Uiso 1 1 calc R . .
 O4 O 0.2420(2) -0.33690(19) 0.50630(6) 0.0440(5) Uani 1 1 d . . .

loop_
  _atom_site_aniso_label
  _atom_site_aniso_U_11
  _atom_site_aniso_U_22
  _atom_site_aniso_U_33
  _atom_site_aniso_U_23
  _atom_site_aniso_U_13
  _atom_site_aniso_U_12
 C1 0.0289(10) 0.0198(9) 0.0190(9) 0.0012(7) 0.0063(8) -0.0018(9)
 C2 0.0472(13) 0.0247(10) 0.0148(9) 0.0009(8) 0.0077(9) -0.0084(10)
 C3 0.0421(13) 0.0286(11) 0.0169(9) 0.0036(8) -0.0095(9) -0.0030(10)
 C4 0.0283(11) 0.0251(10) 0.0174(9) -0.0019(8) -0.0053(8) -0.0043(9)
 C5 0.0180(9) 0.0149(8) 0.0129(8) -0.0012(7) 0.0012(7) 0.0002(7)
 C6 0.0191(9) 0.0140(8) 0.0163(9) -0.0012(7) 0.0004(7) -0.0014(7)
 C7 0.0263(10) 0.0189(9) 0.0142(9) 0.0011(7) 0.0038(7) -0.0015(8)
 C8 0.0257(10) 0.0145(8) 0.0182(9) 0.0008(7) -0.0048(8) -0.0007(8)
 C9 0.0180(9) 0.0142(8) 0.0231(10) 0.0022(7) -0.0015(7) 0.0018(7)
 C10 0.0183(9) 0.0164(9) 0.0150(8) 0.0000(7) 0.0035(7) 0.0004(7)
 C11 0.0184(9) 0.0179(9) 0.0302(10) 0.0016(8) 0.0001(8) 0.0029(8)
 C12 0.0366(12) 0.0279(11) 0.0225(10) 0.0029(9) -0.0088(9) -0.0040(9)
 C13 0.0276(11) 0.0425(14) 0.0327(12) 0.0035(10) -0.0122(10) 0.0006(10)
 C14 0.0446(13) 0.0306(11) 0.0178(9) -0.0026(8) -0.0057(9) -0.0131(10)
 C15 0.0280(10) 0.0188(9) 0.0238(10) -0.0018(8) 0.0078(8) 0.0022(9)
 C16 0.0161(9) 0.0269(11) 0.0421(12) 0.0099(9) -0.0034(9) -0.0009(8)
 O1 0.0211(7) 0.0214(7) 0.0235(7) -0.0068(6) 0.0063(6) -0.0049(6)
 O2 0.0161(6) 0.0169(6) 0.0361(8) 0.0032(6) -0.0016(6) -0.0005(6)
 C17 0.0388(12) 0.0304(11) 0.0119(8) 0.0017(8) 0.0003(8) -0.0050(9)
 C18 0.0374(12) 0.0335(12) 0.0170(9) 0.0094(8) -0.0009(9) -0.0045(10)
 C19 0.0314(11) 0.0242(10) 0.0246(10) 0.0095(8) -0.0031(9) -0.0013(9)
 C20 0.0293(11) 0.0183(9) 0.0188(9) 0.0035(7) -0.0009(8) -0.0004(8)
 C21 0.0163(9) 0.0172(9) 0.0127(8) -0.0002(7) -0.0023(6) 0.0005(7)
 C22 0.0197(9) 0.0199(9) 0.0119(8) 0.0003(7) -0.0008(7) 0.0050(8)
 C23 0.0276(10) 0.0213(10) 0.0150(9) 0.0042(7) 0.0026(8) 0.0044(8)
 C24 0.0202(9) 0.0192(9) 0.0216(9) 0.0000(8) -0.0003(7) 0.0042(8)
 C25 0.0273(10) 0.0217(10) 0.0193(9) -0.0028(8) -0.0026(8) 0.0009(9)
 C26 0.0250(10) 0.0210(10) 0.0131(9) -0.0013(7) 0.0020(7) -0.0023(8)
 C27 0.0632(17) 0.0276(11) 0.0225(10) -0.0022(9) 0.0005(11) -0.0042(12)
 C28 0.0399(12) 0.0233(10) 0.0266(10) 0.0006(9) 0.0018(10) -0.0024(10)
 C29 0.0467(14) 0.0198(10) 0.0281(11) 0.0027(8) 0.0047(10) 0.0082(10)
 C30 0.0389(13) 0.0250(11) 0.0294(11) 0.0000(9) -0.0063(10) -0.0121(10)
 C31 0.0271(10) 0.0311(11) 0.0258(10) 0.0012(9) 0.0085(9) 0.0018(9)
 C32 0.0422(14) 0.0499(16) 0.0404(14) -0.0142(13) 0.0148(12) -0.0044(13)
 O3 0.0338(8) 0.0233(7) 0.0130(6) -0.0022(5) -0.0035(5) 0.0091(6)
 O4 0.0477(10) 0.0441(11) 0.0402(10) -0.0110(8) -0.0027(8) 0.0068(9)

_geom_special_details
;
 All esds (except the esd in the dihedral angle between two l.s. planes) 
 are estimated using the full covariance matrix.  The cell esds are taken 
 into account individually in the estimation of esds in distances, angles 
 and torsion angles; correlations between esds in cell parameters are only 
 used when they are defined by crystal symmetry.  An approximate (isotropic) 
 treatment of cell esds is used for estimating esds involving l.s. planes. 
;
loop_
  _geom_bond_atom_site_label_1
  _geom_bond_atom_site_label_2
  _geom_bond_distance
  _geom_bond_site_symmetry_2
  _geom_bond_publ_flag
 C1 H1A 0.9900 . ?
 C1 H1B 0.9900 . ?
 C1 C2 1.526(3) . ?
 C1 C10 1.544(3) . ?
 C2 H2A 0.9900 . ?
 C2 H2B 0.9900 . ?
 C2 C3 1.513(3) . ?
 C3 H3A 0.9900 . ?
 C3 H3B 0.9900 . ?
 C3 C4 1.548(3) . ?
 C4 C5 1.564(3) . ?
 C4 C13 1.541(3) . ?
 C4 C14 1.543(3) . ?
 C5 H5 1.0000 . ?
 C5 C6 1.543(2) . ?
 C5 C10 1.571(2) . ?
 C6 H6 1.0000 . ?
 C6 C7 1.516(3) . ?
 C6 O1 1.436(2) . ?
 C7 H7A 0.9900 . ?
 C7 H7B 0.9900 . ?
 C7 C8 1.510(3) . ?
 C8 C9 1.341(3) . ?
 C8 C12 1.510(3) . ?
 C9 C10 1.540(3) . ?
 C9 C11 1.509(3) . ?
 C10 C15 1.553(3) . ?
 C11 H11A 0.9900 . ?
 C11 H11B 0.9900 . ?
 C11 O2 1.443(2) . ?
 C12 H12A 0.9800 . ?
 C12 H12B 0.9800 . ?
 C12 H12C 0.9800 . ?
 C13 H13A 0.9800 . ?
 C13 H13B 0.9800 . ?
 C13 H13C 0.9800 . ?
 C14 H14A 0.9800 . ?
 C14 H14B 0.9800 . ?
 C14 H14C 0.9800 . ?
 C15 H15A 0.9800 . ?
 C15 H15B 0.9800 . ?
 C15 H15C 0.9800 . ?
 C16 H16A 0.9800 . ?
 C16 H16B 0.9800 . ?
 C16 H16C 0.9800 . ?
 C16 O2 1.423(2) . ?
 O1 H1 0.8400 . ?
 C17 H17A 0.9900 . ?
 C17 H17B 0.9900 . ?
 C17 C18 1.526(3) . ?
 C17 C26 1.554(3) . ?
 C18 H18A 0.9900 . ?
 C18 H18B 0.9900 . ?
 C18 C19 1.521(3) . ?
 C19 H19A 0.9900 . ?
 C19 H19B 0.9900 . ?
 C19 C20 1.544(3) . ?
 C20 C21 1.559(3) . ?
 C20 C29 1.544(3) . ?
 C20 C30 1.538(3) . ?
 C21 H21 1.0000 . ?
 C21 C22 1.535(2) . ?
 C21 C26 1.571(3) . ?
 C22 H22 1.0000 . ?
 C22 C23 1.521(3) . ?
 C22 O3 1.432(2) . ?
 C23 H23A 0.9900 . ?
 C23 H23B 0.9900 . ?
 C23 C24 1.512(3) . ?
 C24 C25 1.332(3) . ?
 C24 C28 1.504(3) . ?
 C25 C26 1.536(3) . ?
 C25 C27 1.515(3) . ?
 C26 C31 1.546(3) . ?
 C27 H27A 0.9900 . ?
 C27 H27B 0.9900 . ?
 C27 O4 1.440(3) . ?
 C28 H28A 0.9800 . ?
 C28 H28B 0.9800 . ?
 C28 H28C 0.9800 . ?
 C29 H29A 0.9800 . ?
 C29 H29B 0.9800 . ?
 C29 H29C 0.9800 . ?
 C30 H30A 0.9800 . ?
 C30 H30B 0.9800 . ?
 C30 H30C 0.9800 . ?
 C31 H31A 0.9800 . ?
 C31 H31B 0.9800 . ?
 C31 H31C 0.9800 . ?
 C32 H32A 0.9800 . ?
 C32 H32B 0.9800 . ?
 C32 H32C 0.9800 . ?
 C32 O4 1.405(3) . ?
 O3 H3 0.8400 . ?

loop_
  _geom_angle_atom_site_label_1
  _geom_angle_atom_site_label_2
  _geom_angle_atom_site_label_3
  _geom_angle
  _geom_angle_site_symmetry_1
  _geom_angle_site_symmetry_3
  _geom_angle_publ_flag
 H1A C1 H1B 107.8 . . ?
 C2 C1 H1A 109.0 . . ?
 C2 C1 H1B 109.0 . . ?
 C2 C1 C10 112.74(17) . . ?
 C10 C1 H1A 109.0 . . ?
 C10 C1 H1B 109.0 . . ?
 C1 C2 H2A 109.7 . . ?
 C1 C2 H2B 109.7 . . ?
 H2A C2 H2B 108.2 . . ?
 C3 C2 C1 109.91(17) . . ?
 C3 C2 H2A 109.7 . . ?
 C3 C2 H2B 109.7 . . ?
 C2 C3 H3A 108.5 . . ?
 C2 C3 H3B 108.5 . . ?
 C2 C3 C4 115.07(19) . . ?
 H3A C3 H3B 107.5 . . ?
 C4 C3 H3A 108.5 . . ?
 C4 C3 H3B 108.5 . . ?
 C3 C4 C5 108.55(16) . . ?
 C13 C4 C3 105.41(18) . . ?
 C13 C4 C5 109.75(16) . . ?
 C13 C4 C14 108.18(19) . . ?
 C14 C4 C3 110.42(17) . . ?
 C14 C4 C5 114.17(17) . . ?
 C4 C5 H5 104.9 . . ?
 C4 C5 C10 116.66(15) . . ?
 C6 C5 C4 116.96(16) . . ?
 C6 C5 H5 104.9 . . ?
 C6 C5 C10 107.13(15) . . ?
 C10 C5 H5 104.9 . . ?
 C5 C6 H6 108.9 . . ?
 C7 C6 C5 108.66(15) . . ?
 C7 C6 H6 108.9 . . ?
 O1 C6 C5 115.06(16) . . ?
 O1 C6 H6 108.9 . . ?
 O1 C6 C7 106.39(15) . . ?
 C6 C7 H7A 108.6 . . ?
 C6 C7 H7B 108.6 . . ?
 H7A C7 H7B 107.6 . . ?
 C8 C7 C6 114.73(16) . . ?
 C8 C7 H7A 108.6 . . ?
 C8 C7 H7B 108.6 . . ?
 C7 C8 C12 113.11(17) . . ?
 C9 C8 C7 122.29(17) . . ?
 C9 C8 C12 124.60(18) . . ?
 C8 C9 C10 122.38(17) . . ?
 C8 C9 C11 120.10(18) . . ?
 C11 C9 C10 117.41(17) . . ?
 C1 C10 C5 108.30(16) . . ?
 C1 C10 C15 108.46(15) . . ?
 C9 C10 C1 110.12(15) . . ?
 C9 C10 C5 108.85(14) . . ?
 C9 C10 C15 106.27(15) . . ?
 C15 C10 C5 114.80(16) . . ?
 C9 C11 H11A 109.8 . . ?
 C9 C11 H11B 109.8 . . ?
 H11A C11 H11B 108.3 . . ?
 O2 C11 C9 109.36(16) . . ?
 O2 C11 H11A 109.8 . . ?
 O2 C11 H11B 109.8 . . ?
 C8 C12 H12A 109.5 . . ?
 C8 C12 H12B 109.5 . . ?
 C8 C12 H12C 109.5 . . ?
 H12A C12 H12B 109.5 . . ?
 H12A C12 H12C 109.5 . . ?
 H12B C12 H12C 109.5 . . ?
 C4 C13 H13A 109.5 . . ?
 C4 C13 H13B 109.5 . . ?
 C4 C13 H13C 109.5 . . ?
 H13A C13 H13B 109.5 . . ?
 H13A C13 H13C 109.5 . . ?
 H13B C13 H13C 109.5 . . ?
 C4 C14 H14A 109.5 . . ?
 C4 C14 H14B 109.5 . . ?
 C4 C14 H14C 109.5 . . ?
 H14A C14 H14B 109.5 . . ?
 H14A C14 H14C 109.5 . . ?
 H14B C14 H14C 109.5 . . ?
 C10 C15 H15A 109.5 . . ?
 C10 C15 H15B 109.5 . . ?
 C10 C15 H15C 109.5 . . ?
 H15A C15 H15B 109.5 . . ?
 H15A C15 H15C 109.5 . . ?
 H15B C15 H15C 109.5 . . ?
 H16A C16 H16B 109.5 . . ?
 H16A C16 H16C 109.5 . . ?
 H16B C16 H16C 109.5 . . ?
 O2 C16 H16A 109.5 . . ?
 O2 C16 H16B 109.5 . . ?
 O2 C16 H16C 109.5 . . ?
 C6 O1 H1 109.5 . . ?
 C16 O2 C11 111.27(15) . . ?
 H17A C17 H17B 107.8 . . ?
 C18 C17 H17A 109.1 . . ?
 C18 C17 H17B 109.1 . . ?
 C18 C17 C26 112.69(17) . . ?
 C26 C17 H17A 109.1 . . ?
 C26 C17 H17B 109.1 . . ?
 C17 C18 H18A 109.7 . . ?
 C17 C18 H18B 109.7 . . ?
 H18A C18 H18B 108.2 . . ?
 C19 C18 C17 110.02(18) . . ?
 C19 C18 H18A 109.7 . . ?
 C19 C18 H18B 109.7 . . ?
 C18 C19 H19A 108.6 . . ?
 C18 C19 H19B 108.6 . . ?
 C18 C19 C20 114.86(18) . . ?
 H19A C19 H19B 107.5 . . ?
 C20 C19 H19A 108.6 . . ?
 C20 C19 H19B 108.6 . . ?
 C19 C20 C21 108.43(16) . . ?
 C29 C20 C19 104.84(18) . . ?
 C29 C20 C21 110.27(17) . . ?
 C30 C20 C19 110.53(17) . . ?
 C30 C20 C21 114.00(17) . . ?
 C30 C20 C29 108.38(18) . . ?
 C20 C21 H21 104.8 . . ?
 C20 C21 C26 116.33(15) . . ?
 C22 C21 C20 117.71(15) . . ?
 C22 C21 H21 104.8 . . ?
 C22 C21 C26 106.98(15) . . ?
 C26 C21 H21 104.8 . . ?
 C21 C22 H22 108.9 . . ?
 C23 C22 C21 107.94(15) . . ?
 C23 C22 H22 108.9 . . ?
 O3 C22 C21 113.02(15) . . ?
 O3 C22 H22 108.9 . . ?
 O3 C22 C23 109.05(15) . . ?
 C22 C23 H23A 108.8 . . ?
 C22 C23 H23B 108.8 . . ?
 H23A C23 H23B 107.7 . . ?
 C24 C23 C22 113.77(16) . . ?
 C24 C23 H23A 108.8 . . ?
 C24 C23 H23B 108.8 . . ?
 C25 C24 C23 122.06(19) . . ?
 C25 C24 C28 123.62(19) . . ?
 C28 C24 C23 114.32(18) . . ?
 C24 C25 C26 123.22(18) . . ?
 C24 C25 C27 119.7(2) . . ?
 C27 C25 C26 116.93(18) . . ?
 C17 C26 C21 108.07(16) . . ?
 C25 C26 C17 110.00(16) . . ?
 C25 C26 C21 108.75(15) . . ?
 C25 C26 C31 106.30(17) . . ?
 C31 C26 C17 108.18(17) . . ?
 C31 C26 C21 115.48(16) . . ?
 C25 C27 H27A 109.6 . . ?
 C25 C27 H27B 109.6 . . ?
 H27A C27 H27B 108.1 . . ?
 O4 C27 C25 110.29(19) . . ?
 O4 C27 H27A 109.6 . . ?
 O4 C27 H27B 109.6 . . ?
 C24 C28 H28A 109.5 . . ?
 C24 C28 H28B 109.5 . . ?
 C24 C28 H28C 109.5 . . ?
 H28A C28 H28B 109.5 . . ?
 H28A C28 H28C 109.5 . . ?
 H28B C28 H28C 109.5 . . ?
 C20 C29 H29A 109.5 . . ?
 C20 C29 H29B 109.5 . . ?
 C20 C29 H29C 109.5 . . ?
 H29A C29 H29B 109.5 . . ?
 H29A C29 H29C 109.5 . . ?
 H29B C29 H29C 109.5 . . ?
 C20 C30 H30A 109.5 . . ?
 C20 C30 H30B 109.5 . . ?
 C20 C30 H30C 109.5 . . ?
 H30A C30 H30B 109.5 . . ?
 H30A C30 H30C 109.5 . . ?
 H30B C30 H30C 109.5 . . ?
 C26 C31 H31A 109.5 . . ?
 C26 C31 H31B 109.5 . . ?
 C26 C31 H31C 109.5 . . ?
 H31A C31 H31B 109.5 . . ?
 H31A C31 H31C 109.5 . . ?
 H31B C31 H31C 109.5 . . ?
 H32A C32 H32B 109.5 . . ?
 H32A C32 H32C 109.5 . . ?
 H32B C32 H32C 109.5 . . ?
 O4 C32 H32A 109.5 . . ?
 O4 C32 H32B 109.5 . . ?
 O4 C32 H32C 109.5 . . ?
 C22 O3 H3 109.5 . . ?
 C32 O4 C27 110.5(2) . . ?

loop_
  _geom_torsion_atom_site_label_1
  _geom_torsion_atom_site_label_2
  _geom_torsion_atom_site_label_3
  _geom_torsion_atom_site_label_4
  _geom_torsion
  _geom_torsion_site_symmetry_1
  _geom_torsion_site_symmetry_2
  _geom_torsion_site_symmetry_3
  _geom_torsion_site_symmetry_4
  _geom_torsion_publ_flag
 C1 C2 C3 C4 57.5(2) . . . . ?
 C2 C1 C10 C5 55.1(2) . . . . ?
 C2 C1 C10 C9 173.97(17) . . . . ?
 C2 C1 C10 C15 -70.1(2) . . . . ?
 C2 C3 C4 C5 -50.4(2) . . . . ?
 C2 C3 C4 C13 -167.89(18) . . . . ?
 C2 C3 C4 C14 75.5(2) . . . . ?
 C3 C4 C5 C6 176.09(17) . . . . ?
 C3 C4 C5 C10 47.4(2) . . . . ?
 C4 C5 C6 C7 159.91(16) . . . . ?
 C4 C5 C6 O1 40.8(2) . . . . ?
 C4 C5 C10 C1 -50.3(2) . . . . ?
 C4 C5 C10 C9 -170.05(16) . . . . ?
 C4 C5 C10 C15 71.0(2) . . . . ?
 C5 C6 C7 C8 43.7(2) . . . . ?
 C6 C5 C10 C1 176.39(15) . . . . ?
 C6 C5 C10 C9 56.67(19) . . . . ?
 C6 C5 C10 C15 -62.26(19) . . . . ?
 C6 C7 C8 C9 -11.2(3) . . . . ?
 C6 C7 C8 C12 168.97(17) . . . . ?
 C7 C8 C9 C10 2.1(3) . . . . ?
 C7 C8 C9 C11 178.06(17) . . . . ?
 C8 C9 C10 C1 -144.03(19) . . . . ?
 C8 C9 C10 C5 -25.5(2) . . . . ?
 C8 C9 C10 C15 98.7(2) . . . . ?
 C8 C9 C11 O2 86.5(2) . . . . ?
 C9 C11 O2 C16 178.16(17) . . . . ?
 C10 C1 C2 C3 -59.6(2) . . . . ?
 C10 C5 C6 C7 -66.97(18) . . . . ?
 C10 C5 C6 O1 173.90(14) . . . . ?
 C10 C9 C11 O2 -97.3(2) . . . . ?
 C11 C9 C10 C1 39.9(2) . . . . ?
 C11 C9 C10 C5 158.44(16) . . . . ?
 C11 C9 C10 C15 -77.4(2) . . . . ?
 C12 C8 C9 C10 -178.13(18) . . . . ?
 C12 C8 C9 C11 -2.1(3) . . . . ?
 C13 C4 C5 C6 -69.2(2) . . . . ?
 C13 C4 C5 C10 162.12(17) . . . . ?
 C14 C4 C5 C6 52.4(2) . . . . ?
 C14 C4 C5 C10 -76.2(2) . . . . ?
 O1 C6 C7 C8 168.14(15) . . . . ?
 C17 C18 C19 C20 57.3(3) . . . . ?
 C18 C17 C26 C21 54.9(2) . . . . ?
 C18 C17 C26 C25 173.51(18) . . . . ?
 C18 C17 C26 C31 -70.8(2) . . . . ?
 C18 C19 C20 C21 -51.4(2) . . . . ?
 C18 C19 C20 C29 -169.21(19) . . . . ?
 C18 C19 C20 C30 74.2(2) . . . . ?
 C19 C20 C21 C22 178.25(16) . . . . ?
 C19 C20 C21 C26 49.4(2) . . . . ?
 C20 C21 C22 C23 157.76(17) . . . . ?
 C20 C21 C22 O3 37.1(2) . . . . ?
 C20 C21 C26 C17 -51.5(2) . . . . ?
 C20 C21 C26 C25 -170.93(16) . . . . ?
 C20 C21 C26 C31 69.7(2) . . . . ?
 C21 C22 C23 C24 46.3(2) . . . . ?
 C22 C21 C26 C17 174.55(16) . . . . ?
 C22 C21 C26 C25 55.2(2) . . . . ?
 C22 C21 C26 C31 -64.2(2) . . . . ?
 C22 C23 C24 C25 -10.9(3) . . . . ?
 C22 C23 C24 C28 169.02(17) . . . . ?
 C23 C24 C25 C26 -2.1(3) . . . . ?
 C23 C24 C25 C27 174.1(2) . . . . ?
 C24 C25 C26 C17 -138.9(2) . . . . ?
 C24 C25 C26 C21 -20.7(3) . . . . ?
 C24 C25 C26 C31 104.2(2) . . . . ?
 C24 C25 C27 O4 -59.5(3) . . . . ?
 C25 C27 O4 C32 178.4(2) . . . . ?
 C26 C17 C18 C19 -58.7(2) . . . . ?
 C26 C21 C22 C23 -69.07(19) . . . . ?
 C26 C21 C22 O3 170.26(16) . . . . ?
 C26 C25 C27 O4 116.8(2) . . . . ?
 C27 C25 C26 C17 44.9(3) . . . . ?
 C27 C25 C26 C21 163.03(19) . . . . ?
 C27 C25 C26 C31 -72.0(2) . . . . ?
 C28 C24 C25 C26 178.0(2) . . . . ?
 C28 C24 C25 C27 -5.8(3) . . . . ?
 C29 C20 C21 C22 -67.5(2) . . . . ?
 C29 C20 C21 C26 163.61(17) . . . . ?
 C30 C20 C21 C22 54.7(2) . . . . ?
 C30 C20 C21 C26 -74.2(2) . . . . ?
 O3 C22 C23 C24 169.46(16) . . . . ?
